# Supplementary material for: Three Leishmania species identified in domestic dogs in Tunisia: New insights into canine leishmaniosis
Source: PLoS Negl Trop Dis. 2026 May 11;20(5):e0014299. doi: 10.1371/journal.pntd.0014299 (PMC13178972; doi:10.1371/journal.pntd.0014299)
Supplement: S1 File — (XLSX) [file pntd.0014299.s001.xlsx]

## Sheet: Feuil1
				qPCR/ Nested /ITS1 (+/-)			ITS sequencing	Nested sequencing
CITTY ID	Sample collection	DOGS NUMBER	SEROLOGY	BUFFYCOAT	LINFONODE	SKIN	SPECIES
Zaghouan 2021	December	1	NEG	POS				Leishmania infantum
	December	2	NEG	POS				Leishmania infantum
	December	3	NEG	POS				Leishmania infantum
	December	4	POS
	December	5	POS
	December	6	NEG			POS	L. major
Kairouan 22	March	7	POS		POS		L. infantum
	March	8	POS		POS		L. infantum
	March	9	NEG	POS			L. infantum
	March	10	NEG	POS			L. infantum
	March	11	NEG	POS			L. infantum
	March	12	NEG	POS				Leishmania infantum
	March	13	POS		POS		L.infantum
	March	14	POS		POS			Leishmania infantum
	March	15	NEG	POS			L. infantum
	March	16	NEG	POS			L. tropica
Kairouan 24	February	17	POS	POS		POS	L. infantum/ L. donovani
	February	18	NEG	POS		POS	L. infantum
	February	19	NEG	POS			L. infantum
	February	20	NEG	POS			L. infantum
	February	21	NEG	POS			L. infantum
	February	22	NEG		POS			Leishmania infantum
	February	23	NEG	POS		POS	L. infantum
	February	24	NEG			POS	L. infantum
	February	25	NEG			POS	L. infantum
	February	26	NEG			POS	L. infantum
	February	27	NEG	POS		POS	L. infantum
	February	28	NEG	POS			L. infantum/ L. donovani
	February	29	NEG			POS	L. infantum
	February	30	NEG	POS	POS		L. infantum
	February	31	NEG	POS			L. infantum
	February	32	NEG	POS			L. infantum
	February	33	NEG	POS	POS	POS	L. infantum
	February	34	NEG	POS			L. infantum
	February	35	NEG	POS			L. infantum
	February	36	NEG	POS			L. infantum
	February	37	NEG	POS			L. infantum
	February	38	NEG		POS			Leishmania spp
	February	39	NEG			POS		Leishmania major
Tataouine	November	40	POS
	November	41	POS		POS		L. infantum/ L. donovani
TOTAL			9	25	9	11
